# Supplementary material for: KRE5 Suppression Induces Cell Wall Stress and Alternative ER Stress Response Required for Maintaining Cell Wall Integrity in Candida glabrata
Source: PLoS One. 2016 Aug 22;11(8):e0161371. doi: 10.1371/journal.pone.0161371 (PMC4993462; doi:10.1371/journal.pone.0161371)
Supplement: S2 Table — (XLSX) [file pone.0161371.s007.xlsx]

## Sheet: Sheet1
primer name	target	sequence (5'->3')
(for gene cloning)
p12874F	CgKRE5 5'UTR	TTGTTAAGTGTAGCACCCGAGTATTACTCTGACAAGAAAAGTTTCTACTAAGAGCCggccgctgatcacg
p12874TR	CgKRE5 5'UTR	TCTGTTTCATCATACCCTAGCTTCTCATCTAGTGGCACAGGCGAGGCCCTCCTTGACATcgtgaggctgg
p22F	CgKRE5 5'UTR	CAGCTTTATCTCAGAAAACCAG
p12874tcheck	CgHIS3	CCTTTTGCCAGCCTTCTCTG
CgSLT2 5'Fw	CgSLT2 5'UTR	TTTCCTGTCGATATACCAGGTG
CgSLT2 5'Rv +hphMX	CgSLT2 5'UTR	GGGACAAGGCAAGCTAAACAGATCTATACCAATGCGTGTTAATGAGA
CgSLT2 3'Fw +hphMX	CgSLT2 3'UTR	TCGATTCGATACTAACGCCGCCATTTGGAGATAGAGAGACATGCAAA
CgSLT2 3'Rv	CgSLT2 3'UTR	ACAGGTACAAATGCTCTCATCTCC
CgSLT2 3rd Fw	CgSLT2 5'UTR	TACACAAAGCCCAGGGACA
CgSLT2 3rd Rv	CgSLT2 3'UTR	AGCAATGATGACACCTGAGTG
(for Southern blot probe )
CgKRE5 probe1 Fw	CgKRE5 CDS	ATGAAGTACTGGTTGTTGCTGTTT
CgKRE5 probe1 Rv	CgKRE5 CDS	GGACAACCATAGAATATGACCAA
(for qRT-PCR)
CgPGK1 593Fw	CgPGK1 CDS	CTTTGGAAAACCCAACCAGA
CgPGK1 769RV	CgPGK1 CDS	CGAAGATGGAGTCACCGATT
CgKRE5 2593Fw	CgKRE5 CDS	TTGATTGTTGATCCCGTTGA
CgKRE5 2779Rv	CgKRE5 CDS	CAAATCCGCCACTCTTCAAT
CgKAR2 945Fw	CgKAR2 CDS	CGACTCCTTCGTTGATGGTATCG
CgKAR2 1086Rv	CgKAR2 CDS	GATGTCCTTCTTCTCCAAGCCG
CgBAG7 115Fw	CgBAG7 CDS	GACGACTCGGAGAAGACAGG
CgBAG7 341Rv	CgBAG7 CDS	AGGTACCGCTTGAGCAAAGA
CgYPS1 554Fw	CgYPS1 CDS	CTAATGGCGCAAGAGCTACC
CgYPS1 790Rv	CgYPS1 CDS	GAAGACCGATACCCAGGACA
CgCHS1 454Fw	CgCHS1 CDS	GGTACAACCAGCAGCTCCAT
CgCHS1 703Rv	CgCHS1 CDS	GCTCGTTTCCCACAGGATTA
CgGFA1 671Fw	CgGFA1 CDS	CCATGGGTAAGCCTGACACT
CgGFA1 868Rv	CgGFA1 CDS	TTGGGGAACCATCTTCTGAC
